# Supplementary material for: Antimicrobial Consumption among 66 Acute Care Hospitals in Catalonia: Impact of the COVID-19 Pandemic
Source: Antibiotics (Basel). 2021 Aug 4;10(8):943. doi: 10.3390/antibiotics10080943 (PMC8388964; doi:10.3390/antibiotics10080943)
Supplement: Supplementary file 1 [file antibiotics-10-00943-s001.zip]

Archive with 2 entries (2 files):
- antibiotics-1311261-File S1. Contribution log.pdf
- antibiotics-1311261-supplementary.pdf
